# Supplementary material for: Deciphering the Pharmacological Mechanisms of the Huayu-Qiangshen-Tongbi Formula Through Integrating Network Pharmacology and In Vitro Pharmacological Investigation
Source: Front Pharmacol. 2019 Sep 23;10:1065. doi: 10.3389/fphar.2019.01065 (PMC6767993; doi:10.3389/fphar.2019.01065)
Supplement: Supplementary file 1 [file Table_1.xlsx]

## Sheet: 工作表1
Supplementary Table 1: RA genes with attribute
Gene_Name	Attribute
A2M	RA
ACAT1	RA
ACCN2	RA
ACP5	RA
AFF3	RA
AHR	RA
AKR1B1	RA_TBF
AKR1B10	RA_TBF
AKR1C1	RA_TBF
AKR1C3	RA_TBF
ALOX5	RA
ALPPL2	RA
AMPD1	RA
ANGPT1	RA
ANXA1	RA
ASIC1	RA
ATIC	RA
ATP6AP1	RA
ATP6V0A1	RA
ATP6V0A2	RA
ATP6V0A4	RA
ATP6V0B	RA
ATP6V0C	RA
ATP6V0D1	RA
ATP6V0E1	RA
ATP6V0E2	RA
ATP6V1A	RA
ATP6V1B1	RA
ATP6V1B2	RA
ATP6V1C1	RA
ATP6V1D	RA
ATP6V1E1	RA
ATP6V1E2	RA
ATP6V1F	RA
ATP6V1G1	RA
ATP6V1G2	RA
ATP6V1G3	RA
ATP6V1H	RA
BAT2	RA
BCL2	RA_TBF
BLK	RA
BTLA	RA
C1QA	RA
C1QB	RA
C1QC	RA
C1R	RA
C1S	RA
C5	RA
CA2	RA_TBF
CA3	RA_TBF
CAMLG	RA
CCBE1	RA
CCL2	RA
CCL2	RA
CCL20	RA
CCL21	RA
CCL26	RA
CCL3	RA
CCL3L1	RA
CCL3L3	RA
CCL5	RA
CCR5	RA
CCR6	RA
CD19	RA
CD2	RA
CD244	RA
CD28	RA
CD40	RA
CD40	RA
CD58	RA
CD80	RA
CD86	RA
CDK6	RA
CFTR	RA_TBF
CHRNA3	RA
CHUK	RA
CLCNKA	RA
CRH	RA
CSF1	RA
CSF2	RA
CSF2	RA
CTLA4	RA
CTSK	RA
CTSL1	RA
CXCL1	RA
CXCL12	RA
CXCL12	RA
CXCL5	RA
CXCL6	RA
CXCR1	RA_TBF
CYP11B2	RA
CYP17A1	RA
DHFR	RA
DHODH	RA
EDNRA	RA_TBF
ESR1	RA_TBF
ESR1	RA
EXOC4	RA
FABP2	RA_TBF
FCGR1A	RA
FCGR2A	RA
FCGR2B	RA
FCGR2C	RA
FCGR3A	RA
FCGR3B	RA
FCRL3	RA
FKBP1A	RA_TBF
FLT1	RA
FOS	RA
FOS	RA
GLO1	RA_TBF
GST	RA
GSTA2	RA
GSTM4	RA
HAL	RA
HARS	RA
HDC	RA
HFE	RA
HLA-DMA	RA
HLA-DMB	RA
HLA-DOA	RA
HLA-DOB	RA
HLA-DPA1	RA
HLA-DPB1	RA
HLA-DQA1	RA
HLA-DQA2	RA
HLA-DQB1	RA
HLA-DR1B	RA
HLA-DRA	RA
HLA-DRB1	RA
HLA-DRB3	RA
HLA-DRB4	RA
HLA-DRB5	RA
HLA-G	RA
HLAH	RA
HPRT1	RA
HSD11B1	RA_TBF
HSD11B2	RA_TBF
HSD3B1	RA
HSPA5	RA_TBF
ICAM1	RA
IFNG	RA
IGLV8	RA
IKBKB	RA
IL10	RA
IL10	RA
IL11	RA
IL15	RA
IL17A	RA
IL18	RA
IL1A	RA
IL1B	RA
IL1R1	RA
IL1RN	RA
IL2	RA_TBF
IL2	RA
IL23A	RA
IL26	RA
IL3	RA
IL4	RA
IL4	RA
IL4R	RA
IL6	RA
IL6	RA
IL6R	RA
IL8	RA
IL8	RA
IRF5	RA
ITGAL	RA
ITGAV	RA
ITGB2	RA
ITPA	RA
JAK1	RA_TBF
JAK2	RA
JAK3	RA_TBF
JUN	RA_TBF
JUN	RA
KCNQ2	RA
KCNQ3	RA
KIR2DS1	RA
KIR2DS2	RA
LTA	RA
LTB	RA
MAPK3	RA_TBF
MC2R	RA
MHC2TA	RA
MICA	RA
MICB	RA
MIF	RA
MMP1	RA
MMP12	RA
MMP13	RA
MMP2	RA
MMP3	RA
MMP7	RA
MMP9	RA
MS4A1	RA
MTHFR	RA
NAT2	RA
NFKB2	RA
NFKBIA	RA_TBF
NFKBIL1	RA
NOS2	RA_TBF
NOS2A	RA
NR0B1	RA_TBF
NR1I2	RA
NR3C1	RA_TBF
OLIG3	RA
PADI4	RA
PARP1	RA
PDCD1	RA
PDPK1	RA
PGF	RA
PLA2G1B	RA
PLA2G2A	RA
PLA2G4A	RA
PLAT	RA
PLAU	RA
PPARA	RA_TBF
PPARD	RA_TBF
PPARG	RA
PPIA	RA
PPIF	RA
PPP3R2	RA
PRDM1	RA
PRDX5	RA
PRKAA1	RA
PRKCH	RA
PRKCQ	RA
PTGDR2	RA
PTGIS	RA
PTGR2	RA
PTGS1	RA
PTGS2	RA_TBF
PTGS2	RA
PTK2B	RA
PTPN22	RA
PTPRC	RA_TBF
RAC1	RA
RAGE	RA
REL	RA
RPS6KA3	RA_TBF
RXRA	RA
SAA1	RA
SALL3	RA
SCN4A	RA
SH2D2A	RA
SLC11A1	RA
SLC15A1	RA_TBF
SLC19A1	RA
SLC22A4	RA
SLC38A3	RA
SLC7A11	RA
SOD2	RA
SPP1	RA
STAT4	RA
STAT6	RA_TBF
TAP2	RA
TBXAS1	RA_TBF
TCIRG1	RA
TEK	RA
TGFB1	RA
TGFB2	RA
TGFB3	RA
THBD	RA
TIMELESS	RA
TLR2	RA
TLR4	RA
TLR7	RA
TLR9	RA
TNF	RA
TNFAIP3	RA
TNFRSF11A	RA
TNFRSF1A	RA
TNFRSF1B	RA
TNFSF11	RA
TNFSF13	RA
TNFSF13B	RA
TP53	RA_TBF
TRAF1	RA
TRAF5	RA
TRB@	RA
TYK2	RA
UGT1A9	RA
VDR	RA
VEGFA	RA
VEGFB	RA
