# Supplementary material for: Deciphering the Pharmacological Mechanisms of the Huayu-Qiangshen-Tongbi Formula Through Integrating Network Pharmacology and In Vitro Pharmacological Investigation
Source: Front Pharmacol. 2019 Sep 23;10:1065. doi: 10.3389/fphar.2019.01065 (PMC6767993; doi:10.3389/fphar.2019.01065)
Supplement: Supplementary file 2 [file Table_2.xlsx]

## Sheet: 工作表1
Supplementary Table 2: TBF major hubs
Gene_name	TBF_targets
JUN	Yes
JAK2	N/A
PIK3CG	Yes
AKT1	Yes
PIK3CD	Yes
RELA	Yes
BCL2	Yes
HSP90AA1	Yes
IL8	N/A
MAPK8	Yes
CSF2	N/A
CREB1	Yes
FOS	N/A
NFKB1	Yes
EGFR	Yes
STAT3	Yes
STAT1	Yes
PTPRC	Yes
SRC	Yes
MAP2K1	Yes
IL6	N/A
FYN	Yes
PIK3CA	Yes
SYK	Yes
PTGS2	Yes
LCK	Yes
TP53	Yes
CXCL12	N/A
IL10	N/A
CD40	N/A
IL2	Yes
IL4	N/A
MAPK3	Yes
MAPK1	Yes
NR3C1	Yes
MAPK14	Yes
NFKBIA	Yes
TGFB1	N/A
CALM2	N/A
CCL2	N/A
ESR1	Yes
